# Supplementary material for: Snapshot Serengeti, high-frequency annotated camera trap images of 40 mammalian species in an African savanna
Source: Sci Data. 2015 Jun 9;2:150026. doi: 10.1038/sdata.2015.26 (PMC4460915; doi:10.1038/sdata.2015.26)
Supplement: Supplementary file 1 [file sdata201526-isa1.zip]

Archive with 3 entries (3 files):
- i_Investigation.txt
- s_study_Swanson.txt
- a_assay_Swanson.txt
