# Supplementary material for: Snapshot Serengeti, high-frequency annotated camera trap images of 40 mammalian species in an African savanna
Source: Sci Data. 2015 Jun 9;2:150026. doi: 10.1038/sdata.2015.26 (PMC4460915; doi:10.1038/sdata.2015.26)
Supplement: Supplementary file 1 [file sdata201526-isa1.zip › s_study_Swanson.txt]

Source Name	Material Type	Term Source REF	Term Accession Number	Characteristics[environment type]	Term Source REF	Term Accession Number	Characteristics[geographical location]	Term Source REF	Term Accession Number	Characteristics[latitude range]	Unit	Term Source REF	Term Accession Number	Characteristics[longitude range]	Unit	Term Source REF	Term Accession Number	Characteristics[altitude range]	Unit	Term Source REF	Term Accession Number	Protocol REF	Sample Name
Snapshot Serengeti camera survey				savanna	ENVO	ENVO:00000261	Serengeti National Park	GAZ	GAZ:00006880	-2.661, -2.364	degree	UO	UO:0000185	34.726, 35.181	degree	UO	UO:0000185	920-1850	meter	UO	UO:0000008	Field Methods	Snapshot_Serengeti
