# Supplementary material for: Snapshot Serengeti, high-frequency annotated camera trap images of 40 mammalian species in an African savanna
Source: Sci Data. 2015 Jun 9;2:150026. doi: 10.1038/sdata.2015.26 (PMC4460915; doi:10.1038/sdata.2015.26)
Supplement: Supplementary file 1 [file sdata201526-isa1.zip › a_assay_Swanson.txt]

Sample Name	Protocol REF	Assay Name	Raw Data File	Comment [Data Repository]	Comment [Data Record Accession]	Comment [Data Record URI]	Protocol REF	Protocol REF	Derived Data File	Comment [Data Repository]	Comment [Data Record Accession]	Comment [Data Record URI]	Protocol REF	Derived Data File	Comment [Data Repository]	Comment [Data Record Accession]	Comment [Data Record URI]	Protocol REF	Derived Data File	Comment [Data Repository]	Comment [Data Record Accession]	Comment [Data Record URI]
Snapshot_Serengeti	Field Methods	Images	all_images.csv	Dryad	10.5061/dryad.5pt92	http://dx.doi.org/10.5061/dryad.5pt92	Data Management	Data Processing	raw_data.csv	Dryad	10.5061/dryad.5pt92	http://dx.doi.org/10.5061/dryad.5pt92	Data Aggregation	consensus_data.csv	Dryad	10.5061/dryad.5pt92	http://dx.doi.org/10.5061/dryad.5pt92	Technical Validation	gold_standard_data.csv	Dryad	10.5061/dryad.5pt92	http://dx.doi.org/10.5061/dryad.5pt92
